# Supplementary material for: Developmental Auditory and Speech–Language Performance in Pediatric Cochlear Implantation Recipients with Stable White Matter Lesions
Source: Brain Sci. 2023 Nov 1;13(11):1540. doi: 10.3390/brainsci13111540 (PMC10669646; doi:10.3390/brainsci13111540)
Supplement: Supplementary file 1 [file brainsci-13-01540-s001.zip]

Archive with 1 entries (1 files):
- brainsci-2647616-supplementary.pdf
